# Supplementary material for: Measurement and analysis of the longitudinal level irregularity of the track beam in monorail tour-transit systems
Source: Sci Rep. 2022 Nov 10;12:19219. doi: 10.1038/s41598-022-23805-6 (PMC9649714; doi:10.1038/s41598-022-23805-6)
Supplement: Supplementary file 1 — Supplementary Information. [file 41598_2022_23805_MOESM1_ESM.xlsx]

## Sheet: SZL
Segment	Inclination	Point-1	Point-2	Point-3	Point-4	Point-5	Point-6	Point-7	Point-8	Point-9	Point-10	Point-11	Point-12	Point-13	Point-14	Point-15	Point-16	Point-17	Point-18	Point-19	Point-20	Point-21	Point-22	Point-23	Point-24	Point-25	Point-26	Point-27	Point-28	Point-29	Point-30	Point-31	Point-32	Point-33	Point-34	Point-35	Point-36	Point-37	Point-38	Point-39	Point-40	Point-41
1	0.8	2.55	1.95	1.45	1.45	1.7	1.95	2.4	2.1	2.12	2.1	1.65	1.65	1.8	1.95	1.75	1.2	1.05	0.5	0.2	0.1	0	0.47	1.01	1.15	1.15	0.95	0.83	1.05	1.35	1.5	1.7	2	2.31	2.38	2.31	2.2	2.08	1.9	1.31	0.87	0.02
2	0.82	0.2	0.2	1.5	1.7	1.05	1.2	1.5	1.2	1.5	1.15	1.1	1.15	0.6	0.65	1.2	1.3	1.4	1.3	1.35	0.65	0.01	0.25	0.48	0.48	0.68	0.81	0.91	1.21	1	0.52	0.65	0.33	0.48	0.68	0.86	1.44	1.45	1.16	0.86	0.48	0
3	0.84	0.02	0.55	1.83	2.15	3.15	2.78	3.15	3.15	2.85	2.5	1.65	1.15	0.9	0.18	0.5	0.95	0.7	0.8	0.7	0.4	0.05	0.65	1.25	1.9	1.9	2.05	2.05	1.55	1.68	1.33	1.23	1.52	1.65	1.55	1.98	2.13	1.83	1.14	0.74	0.66	0.1
4	0.81	0.7	1.15	1.45	2.15	2.6	2.1	0.85	0.22	0.3	0.33	0.15	0.37	0.4	0.65	0.75	0.85	0.8	0.8	0.65	0.32	0.01	0.55	0.87	1.3	1.65	1.9	2.15	1.76	2.03	2.15	2.2	2	1.9	2.03	2.15	2.2	2.13	2.03	1.62	0.87	0.13
5	0.91	0.5	0.38	0.45	0.6	0.9	1.3	1.6	2.1	1.98	1.95	1.95	0.6	0.2	0.23	0.28	0.2	0.01	0.09	0.4	0.33	0.06	0.5	0.9	1.28	1.75	1.98	1.98	2.1	2.25	2.75	3.75	3.6	3.6	3.8	3.35	2.85	1.8	0.85	0.8	0.55	0.01
6	0.9	3.1	3.3	4.1	4.3	4.6	4.65	4.5	3.2	2.65	2.55	2.4	2.3	2	1.65	1.65	1.7	1.95	1.95	1.2	0.5	0.01	0.9	0.9	1.45	1.45	1.67	1.2	0.55	0.45	0.55	0.95	0.95	0.65	1.1	0.75	0.2	0.6	0.45	0.1	0.55	2.1
7	0.84	0.28	1	1	0.75	0.01	0.01	0.2	0.01	0.4	0.55	0.63	0.55	0.55	0.8	0.65	0.23	0.18	0.23	0.33	0.3	0.15	0.2	0.2	0.33	0.33	0.3	0.4	0.4	0.48	0.5	0.5	0.45	0.55	0.35	0.3	0.3	0.1	0.22	0.55	0.12	0.1
8	0.73	2.1	1.95	1.8	1.6	1.35	1.15	0.95	0.65	0.3	0.25	0.28	0.28	0.18	0.23	0.15	0.01	0.07	0.18	0.28	0.18	0.01	0.13	0.1	0.28	0.55	0.65	0.7	0.78	0.73	0.68	0.65	0.6	0.65	0.43	0.3	0.65	0.6	0.45	0.6	0.5	0.21
9	0.7675	1.2	1.4	1.35	1.15	1.05	1.15	0.78	0.58	0.55	0.5	0.33	0.3	0.45	0.5	0.63	0.45	0.5	0.3	0.3	0.15	0.01	0.38	0.3	0.35	0.35	0.5	0.6	0.8	0.85	0.75	0.7	0.55	0.55	0.5	0.35	0.25	0.2	0.05	0.05	0.12	0.12
10	0.85	1.35	1.25	1.15	0.6	0.85	0.6	0.6	0.55	0.55	0.55	0.38	0.18	0.18	0.09	0.18	0.2	0.2	0.23	0.18	0.4	0.01	0.01	0.15	0.45	0.5	0.7	0.7	0.95	1.05	1.15	1.15	1.6	1.85	1.8	2.25	2.2	2.2	2	2.25	1.95	2.15
11	0.88	0.02	0.28	0.35	0.45	0.5	0.55	0.56	0.56	0.55	0.5	0.5	0.4	0.4	0.13	0.01	0.28	0.33	0.25	0.4	0.3	0.5	0.6	0.85	0.9	0.85	0.9	0.8	0.63	0.5	1.5	2.15	2.7	2.7	3.6	3.5	3.8	3.8	3	3	3.15	3.45
12	1.01	0.1	0.55	0.7	0.8	0.8	0.85	0.7	0.75	0.75	0.55	0.55	0.55	0.45	0.33	0.3	0.13	0.1	0.01	0.28	0.25	0.13	0.4	0.38	0.5	0.5	0.4	0.73	0.78	1.2	1.25	1.25	1.25	1.7	1.7	2	2.3	2.35	2.8	2.45	3.2	3.05
13	0.99	7.38	6.93	6.93	6.98	6.98	6.83	6.43	5.39	4.97	4.65	4.6	4.55	4.2	3.7	2.9	2.55	1.3	1.3	0.75	0.45	0.4	1.55	2	2	2.25	2.25	1.35	1.5	1.3	1.1	1.4	1.3	1.07	1.05	1.05	0.9	0.75	0.85	0.73	0.7	0.18
14	0.72	1.95	2.1	2.25	2.25	1.98	1.98	1.95	1.98	1.55	0.7	0.8	1	1.45	1.23	1.25	1.23	0.95	0.78	0.28	0.13	0.01	0.65	0.93	0.8	0.65	0.62	0.58	0.67	0.61	0.42	0.2	0.25	0.28	0.65	0.5	0.68	0.72	0.65	0.85	0.85	0.8
15	0.88	1.35	1.35	1.55	2.1	1.95	1.8	1.8	1.23	0.6	0.63	0.55	0.63	0.6	0.5	0.85	0.65	0.75	0.75	0.65	0.23	0.09	0.8	0.75	0.75	1.45	1.55	1.38	1.35	1.36	0.92	0.6	0.8	1.05	1.2	1.41	1.3	1.02	0.72	0.35	0.1	0.15
16	0.74	2.75	2.9	2.93	3	2.4	3.25	2.55	2.95	2.4	2.4	2.4	2.4	2.3	2	1.5	1.2	0.9	0.4	0.75	0.33	0.28	0.8	1	1.35	1.37	1.15	1.35	1.1	0.55	0.65	0.65	0.45	0.35	0.66	0.85	0.93	1.1	0.71	0.65	0.2	0.22
17	0.6375	5.25	5.28	5.88	6.43	5.88	5.88	5.28	4.65	5.25	5.25	5.28	5.88	5.28	4.65	4.3	3.25	3.55	3.05	1.95	0.95	0.15	0.94	1.2	1.27	0.15	1.25	1.35	1.25	0.7	0.35	0.48	1.17	1.66	1.84	1.75	1.65	1.63	1.55	1.02	0.3	0.05
18	0.79	0.65	1.65	1.85	1.75	2.1	1.65	1.15	0.5	0.55	0.9	1.28	1.28	1.35	1.3	1.35	1.05	0.08	0.15	0.55	0.4	0.3	0.96	1.7	1.8	1.7	1.55	1.2	1.15	1.7	1.85	1.95	2.01	2.7	2.8	2.85	2.84	2.5	1.65	1.65	3.6	0.35
19	0.68	6.43	4.93	6.28	6.2	4.93	3.9	3.3	2.55	1.45	1.05	0.9	0.9	0.93	0.9	0.65	0.5	0.2	0.33	0.4	0.38	0.5	0.6	0.35	0.58	0.6	0.7	0.6	0.68	0.85	1.45	1.55	1.65	1.8	1.65	1.5	1.5	1.35	1.25	1.05	1.35	1.3
20	0.78	2.3	1.88	1.95	1.15	1.35	0.8	0.7	0.33	0.01	0.01	0.33	0.5	0.4	0.6	1.15	1.05	0.95	0.9	0.9	0.9	0.9	1.05	1.35	1.45	1.25	1.27	1.23	1.27	1.35	1.18	1.15	1.6	0.8	0.75	0.84	0.6	0.45	0.15	0.05	0.13	0.5
21	0.88	0.15	0.4	0.45	0.5	0.15	0.9	1.23	1.23	1.33	1.35	1.33	1.05	1.05	1.03	1.55	1.28	1.15	1.15	1.15	0.85	0.75	0.9	0.75	0.4	0.25	0.13	0.05	0.14	0.1	0.2	0.45	0.6	0.85	0.82	0.83	0.9	1.02	1	1.07	1.35	1.65
22	0.86	0.01	0.28	0.4	0.6	0.7	0.4	0.63	0.9	1	1	0.9	0.9	0.9	0.85	0.85	0.85	0.6	0.5	0.53	0.45	0.15	0.35	0.55	0.45	0.3	0.2	0.21	0.15	0.03	0.09	0.08	0.2	0.5	0.75	1.19	1.15	1.35	1.65	1.75	1.75	1.85
23	0.86	2.5	2.63	2.4	2.68	2.7	2.88	2.88	2.95	2.18	2.88	2.45	2.8	2.8	2.45	2.1	1.75	1.28	0.4	0.2	0.18	0.1	0.15	0.3	1.2	0.55	0.1	0.15	0.22	0.25	0.23	0.22	0.3	0.6	0.65	0.6	0.65	0.92	1.15	1.35	1.15	1.45
24	0.73	0.7	0.85	1	0.9	0.85	0.55	0.25	0.25	0.23	0.33	0.33	0.4	0.23	0.13	0.33	0.38	0.45	0.4	0.45	0.55	0.45	0.9	0.95	0.95	1.05	1.45	2.12	2.4	2.4	2.5	2.85	2.95	2.75	3.1	2.85	2.1	2.1	2.3	3.15	3.4	0.55
25	0.95	1.28	0.7	0.75	0.75	0.8	0.8	0.9	0.55	0.55	0.5	0.55	0.378	0.33	0.6	0.45	0.5	0.5	0.4	0.4	0.45	0.2	0.35	0.4	0.35	0.25	0.01	0.01	0.3	0.2	0.15	0.18	0.35	0.5	0.2	0.55	0.55	0.6	0.9	1.25	1.35	1.68
26	0.79	3.5	3.45	3.3	3	2.85	2.55	2.4	2.4	2.45	2.4	2.4	1.1	0.15	0.15	0.06	0.28	0.3	0.5	0.75	0.8	0.6	1.05	0.9	0.65	0.95	0.9	1	0.97	0.95	0.96	0.95	0.97	0.9	0.75	0.7	0.5	0.35	0.3	0.24	0.2	0.12
27	0.87	0.45	0.45	0.33	0.45	0.5	0.2	0.18	0.15	0.18	0.28	0.4	0.4	0.4	0.45	0.33	0.33	0.33	0.2	0.2	0.45	0.35	0.25	0.6	0.6	0.65	0.75	0.7	0.8	0.9	0.95	0.9	0.75	0.95	0.95	0.8	0.89	0.45	0.3	0.35	0.2	0
28	1.01	1	1.02	1	0.9	0.9	0.8	0.63	0.63	0.55	0.6	0.63	0.63	0.63	0.7	0.65	0.6	0.28	0.28	0.25	0.33	0.3	0.35	0.2	0.6	0.65	0.25	0.15	0.3	0.4	0.25	0.3	0.45	0.43	0.3	0.2	0.28	0.15	0.1	0.12	0.35	0.25
29	0.76	0.8	0.85	0.9	0.9	0.85	0.75	0.55	0.5	0.6	0.6	0.55	0.55	0.4	0.4	0.33	0.33	0.25	0.18	0.25	0.45	0.25	0.58	0.45	0.44	0.25	0.01	0.15	0.37	0.2	0.22	0.45	0.55	0.35	0.01	0.4	0.55	0.5	0.7	0.68	0.75	0.4
30	0.89	2.1	2.15	2.15	2.1	1.75	1.75	1.55	1.45	1.45	1.25	1.15	1.15	1.15	0.95	0.85	0.7	0.4	0.25	0.01	0.01	0.03	0.3	0.2	0.22	0.2	0.27	0.25	0.12	0.22	0.3	0.3	0.4	0.62	0.7	0.88	1.7	1.65	1.65	2.7	3.2	2.5
31	0.69	1.55	1	1.05	0.9	0.7	0.45	0.3	0.45	0.25	0.45	0.4	0.4	0.4	0.23	0.45	0.5	0.55	0.55	0.38	0.4	0.35	0.45	0.85	0.85	0.95	0.9	1	1.15	1.25	1.25	1.05	0.95	1	1.15	0.9	1	1.05	0.6	0.15	0.57	0.82
32	0.58	0.38	0.4	0.3	0.33	0.3	0.1	0.23	0.01	0.01	0.2	0.45	0.45	0.5	0.5	0.5	0.5	0.25	0.01	0.3	0.14	0.03	0.1	0.1	0	0.03	0.75	0.35	0.4	0.35	0.4	0.45	0.5	0.6	0.4	0.25	0.3	0.15	0.1	0.05	0.3	0.47
33	0.85	0.4	0.38	0.45	0.38	0.33	0.45	0.63	0.65	0.75	0.4	0.28	0.33	0.45	0.38	0.33	0.33	0.25	0.3	0.3	0.33	0.3	0.85	0.9	0.95	0.9	1.3	1.32	1.42	1.75	0.16	1.25	1.15	0.9	1.15	1.2	1.15	0.9	0.6	0.18	0.05	0.45
34	0.92	0.5	0.65	1.15	1.35	1.23	1.19	1.2	1.05	1.05	0.95	1.05	0.95	0.48	0.78	0.71	0.38	0.55	0.45	0.28	0.3	0.3	0.5	0.63	0.63	0.7	0.63	0.675	0.68	0.52	0.45	0.6	0.63	0.44	0.47	0.4	0.4	0.25	0.15	0.1	0.25	0.75
35	0.95	0.01	0.2	0.33	0.3	0.18	0.5	0.85	0.85	0.8	0.9	1.23	1.28	1.28	1.45	1.4	1.65	1.6	1.98	1.98	2.08	1.65	2.1	2.3	2.15	2.11	2.5	2.7	2.75	2.7	2.65	2.25	1.63	0.8	0.4	0.3	0.4	0.17	0.17	0.02	0.12	0.9
36	0.96	2.1	2.15	2.25	1.88	2.08	2.18	2.28	2.23	1.88	1.88	1.88	1.88	1.75	1.23	1.23	1.15	0.95	0.55	0.38	0.33	0	0.1	0.3	0.45	0.35	0.3	0.08	0.15	0.37	0.75	0.35	0.45	0.7	0.55	0.4	0.27	0.1	0.5	0.5	2.7	1.75
37	0.975	0.18	0.02	1	1.5	1.5	1.15	0.8	0.75	0.7	0.7	0.6	0.65	0.8	0.9	0.85	0.75	0.45	0.33	0.3	0.45	0.3	0.4	0	0.07	0.7	0.85	0.85	1.05	0.85	1.15	1.47	1.45	1.45	1.55	1.57	1.55	1.95	2	2.02	2.3	2.5
38	0.98	1.88	1.55	1.6	1.23	1.35	1.55	1.4	1.4	1.25	1.1	0.4	0.01	0.23	0.2	0.25	0.18	0.3	0.1	0.2	0.01	0.15	0.45	0.4	0.7	0.75	0.8	0.9	1.05	1	0.85	0.82	0.82	0.85	0.9	0.95	0.9	0.7	0.3	0.05	0.15	0.49
39	0.75	0.33	0.55	0.5	1	1.28	1.55	1.45	1.5	1.53	1.68	1.5	1.15	0.85	0.95	0.48	1.05	1.15	0.85	0.5	0.38	0.01	0.15	0.23	0.18	0.18	0.13	0.25	0.7	0.9	0.85	0.85	0.9	1.05	1.1	1.05	1.15	1.45	1.62	1.61	1.8	2.1
40	0.81	0.01	0.33	0.33	0.55	0.65	0.4	0.25	0.3	0.3	0.2	0.5	0.38	0.33	0.25	0.23	0.08	0.28	0.06	0.85	0.55	0.75	0.85	0.65	0.52	0.62	0.65	0.85	0.7	0.55	0.73	0.95	1.15	1.25	1.4	1.44	1.48	1.46	1.45	1.45	1.77	1.85
41	0.95	1.88	2.03	1.98	1.35	1.75	1.88	1.78	1.65	1.55	1.09	0.8	0.6	0.55	0.4	0.33	0.23	0.13	0.1	0.13	0.07	0.07	0.2	0.45	0.45	0.4	0.35	0.3	0.2	0.1	0.15	0.01	0.1	0.75	1.1	1.25	1.35	1.7	2	2	2.7	2.45
42	0.98	0.55	0.38	0.38	0.23	0.4	0.6	0.38	0.33	0.23	0.5	0.4	0.5	0.7	0.65	0.45	0.3	0.3	0.23	0.3	0.3	0.33	0.2	0.25	0.3	0.4	0.5	0.6	0.7	0.6	0.25	0.25	0.4	0.45	0.45	0.55	0.6	0.55	0.95	1.55	2.25	1.95
43	0.81	2.55	2.1	1.78	1.78	1.75	1.83	1.35	1	0.65	0.28	0.3	0.7	0.7	0.33	0.18	0.05	0.15	0.15	0.2	0.15	0.19	0.35	0.3	0.27	0.55	0.75	0.9	0.74	0.9	0.75	0.7	0.78	0.7	0.72	0.47	0.5	0.4	0.3	0.15	0.15	0.01
44	0.72	1.88	1.88	1.78	1.7	1.76	1.82	1.78	1.85	2.1	2.1	1.6	1.45	1	0.8	0.6	0.6	0.55	0.4	0.3	0.2	0.23	0.23	0.1	0.2	0.25	0.25	0.55	0.6	0.62	0.35	0.3	0.6	0.55	0.55	0.52	0.6	0.72	0.8	0.52	0.5	0.47
45	0.88	1.65	1.55	1.28	0.95	0.6	0.55	0.55	0.55	0.28	0.4	0.38	0.38	0.38	0.33	0.33	0.13	0.23	0.33	0.4	0.33	0.13	0.33	0.3	0.25	0.2	0.2	0.3	0.2	0.04	0.15	0.2	0.35	0.55	0.85	0.85	0.57	0.75	0.95	1.05	1.05	1.25
46	0.76	2.6	2.55	2.65	2.6	2.55	2.55	2.45	2.38	1.88	1.95	1.85	1.43	1.75	1.5	1.15	1.95	1.05	0.4	0.8	0.5	0.38	0.4	0.63	0.5	0.45	0.3	0.3	0.2	0.45	0.65	0.7	0.75	0.95	1.35	1.45	1.35	1.45	1.95	2.05	2.05	1.25
47	1.0875	0.95	0.9	0.9	0.85	1	0.8	0.4	0.23	0.7	0.45	0.65	0.65	0.9	0.7	0.7	0.55	0.25	0.45	0.4	0.3	0.33	1	0.8	0.95	1.1	1.1	0.6	0.15	0.02	0.1	0.9	1.5	1.7	2.1	2.3	2.7	3.15	3.5	3.8	4.5	4.5
48	0.95	0.1	0.09	0.2	0.7	1.15	1.2	2.25	2.2	2.15	2.15	1.88	1.65	1.33	0.95	0.9	0.9	1.28	1.28	1.35	0.82	0.45	0.6	0.6	0.6	0.35	0.45	0.5	0.95	1.05	1.05	1.65	2.1	2.1	2.3	1.8	2.5	2.7	2.75	2.55	1.05	0.02
49	0.74	4.5	4.15	4	3.55	4	4	3.3	3.45	3.3	3.28	3.52	3.58	3.18	2.68	2.38	1.55	1.75	1.15	0.6	0.01	0.01	0.55	0.75	0.95	1.15	1.84	1.5	1.45	0.9	0.75	1.1	0.95	0.85	0.65	0.45	0.4	0.45	0.15	0.15	0.6	0.55
50	0.83	2.1	2.05	1.45	1.95	1.75	1.65	1.35	0.38	0.1	0.5	0.63	0.8	0.45	0.23	0.45	0.55	1	0.65	0.28	0.55	1.05	1.43	1.33	1.05	0.68	0.68	1.03	1.03	0.9	0.75	0.25	0.25	0.75	1.2	1.2	0.9	0.55	0.35	0.7	1.2	2.1
51	0.84	0.65	0.8	0.6	0.28	0.09	0.33	0.75	0.7	0.7	0.75	0.75	0.45	1.1	1.85	2.35	2.45	1.98	1.4	0.7	0.75	0.6	1.25	0.83	0.82	0.75	0.04	0.28	0.75	0.68	0.62	0.23	0.27	0.57	0.75	0.74	0.72	0.73	0.75	0.85	0.75	0.35
52	0.72	1.75	1.93	2.08	1.88	2.18	2.18	2.18	2.03	1.28	1.05	0.65	1.15	1.28	1.28	1.28	1.23	0.7	0.55	0.28	0.01	0.1	0.45	0.45	0.25	0.45	0.73	0.75	0.53	0.25	0.25	0.52	0.6	0.48	0.07	0.48	1	1.02	1.23	1.03	0.67	1.2
53	0.73	0.9	0.45	1.55	1.55	1.23	0.95	1.23	1.55	1.75	0.95	0.15	0.18	0.3	0.55	0.6	0.75	0.5	0.01	0.08	0.6	0.45	0.95	0.5	0.35	0.5	0.52	1.07	0.97	0.78	0.75	1.2	1.58	1.75	1.55	1.15	0.12	0.45	1.03	1.05	1.53	1.75
54	0.62	7.38	6.93	6.43	5.88	5.28	5.28	4.85	4.93	4.65	4.6	4.3	4	4	3.3	2.55	1.9	1.5	0.95	0.43	0.25	0.6	0.6	0.55	1.05	1.65	1.1	0.7	0.63	0.62	0.5	0.43	0.3	0.75	0.73	0.7	0.07	0.45	1.35	2.92	2.08	2.1
55	0.98	3.3	3.2	3.1	2.2	1.65	1.45	1.75	1.35	0.95	0.85	0.25	0.01	0.4	0.7	0.65	0.55	0.95	1.05	1.1	1.15	1.75	1.2	1.13	1.25	1.25	1.32	1.28	0.78	0.5	0.45	0.4	0.3	0.3	0.38	0.38	0.35	0.25	0.13	0.33	0.6	1.45
56	0.99	2.55	2.15	1.4	1.65	1.93	1.88	1.98	1.75	1.28	1	1	0.9	0.7	0.7	0.45	0.23	0.28	0.01	0.45	0.5	0.55	0.6	0.65	0.58	0.6	0.65	0.6	0.45	0.38	0.9	1.3	1.73	1.75	1.25	0.9	0.15	0.18	0.23	0.2	0.3	0.15
57	0.95	0.55	0.63	0.8	0.85	0.95	1.28	1.75	1.28	1.75	1.88	1.75	1.55	1.23	1.05	1.18	0.85	0.38	0.2	0.2	0.3	0.33	0.45	1.02	1.58	1.6	2.15	2.45	2.25	1.9	1.75	1.65	1.5	1.5	1.25	0.78	0.7	0.25	0.07	0.8	1.9	1.7
58	1.07	0.95	0.95	0.95	0.9	0.7	0.9	0.95	0.95	0.9	0.9	0.85	0.6	0.6	0.55	0.55	0.33	0.28	0.4	0.3	0.5	0.01	0.15	0.45	0.5	0.4	0.38	0.42	0.35	0.3	0.15	0.12	0.52	0.5	0.48	0.5	0.5	0.65	0.65	1.15	1.13	1.15
59	1.19	0.33	0.25	0.25	0.25	0.45	0.45	0.65	0.8	1.18	1.05	0.9	0.4	0.55	0.8	0.9	1	1.15	0.75	0.85	0.75	0.4	0.4	0.15	0.25	0.55	0.85	1.15	1.35	1.55	1.55	1.35	1.55	1.8	1.95	2.1	1.8	2.55	2.55	3.35	4.05	4.9
60	1.03	1.28	1.65	1.65	1.75	1.65	1.15	1.15	0.95	1.23	0.78	0.61	0.73	1	1.15	1.33	1.15	1.33	1.15	1	0.75	0.9	1.05	0.5	0.05	0.2	0.45	0.4	0.45	1.1	1.25	1.25	1.23	1.7	1.7	1.8	1.8	1.78	1.8	3.35	2.52	1.8
61	0.63	4.2	3.85	3.38	2.4	1.9	1.82	1.72	0.75	0.34	0.28	0.57	0.5	0.58	0.3	0.55	1.1	1	1.22	1.15	0.6	0.62	1.02	1.32	1.15	0.95	0.58	0.88	1.25	1.55	1.25	0.72	0.68	0.3	0.13	0.42	0.4	0.42	0.3	0.15	0.05	0.5
62	0.77	0.55	1.35	1.97	1.95	1.55	0.89	0.18	0.29	0.87	1.14	1.05	1	0.95	0.64	0.23	0.45	0.85	1.58	1.15	1.35	0.38	0.4	0.9	1.05	0.95	0.88	0.88	0.01	0.6	0.75	1.4	1.42	1.68	1.17	0.97	1.7	2.2	2.55	2.05	3.05	3.5
63	0.91	0.38	0.82	1.23	1.65	1.65	1.33	0.91	0.9	0.91	1.1	1.05	0.89	0.63	0.37	0.15	0.15	0.9	1.21	1.1	1.1	0.75	0.9	1.65	1.65	1.65	1.3	1.3	0.82	1.1	1.1	1.03	1.02	0.6	0.45	0.25	0.45	0.9	0.9	1.65	2.3	1.95
64	1.06	0.38	0	0.33	1.05	1.07	1.05	0.55	0.8	1.1	1.05	1.06	0.88	0.55	0.6	0.21	0.51	0.8	0.95	1.02	0.95	0.38	0.65	1.05	1.42	1.7	1.52	1.3	1.1	1.65	1.65	1.25	0.75	0.6	0.13	0.25	0.68	1.07	1.05	1.55	2.05	2.45
65	1.05	0.8	0.52	0.45	0.5	0.8	0.78	0.73	0.38	0.15	0.42	0.95	0.97	1.15	1.19	1.1	1.15	1.05	1.4	1.5	1.33	0.5	0.05	0.35	0.65	0.35	0.75	1.25	1.6	1.55	1.77	1.8	2.3	2.1	0.97	0.95	1.45	1.8	2.4	3.02	3.45	3.7
66	0.91	1.78	1.55	1.02	0.76	0.15	0.75	0.75	0.38	1.4	1.88	1.7	1.05	0.4	0.62	0.55	0.1	0.17	0.65	0.85	0.7	0.33	1.05	1.35	1.3	1.15	1.15	1.15	1.55	1.05	0.7	0.7	1.05	1.25	1.45	1.25	1.8	2.22	1.9	0.45	0.25	0.75
67	0.97	2.27	2.25	2.15	1.97	1.04	2.7	2.15	2.2	1.95	1.28	1.25	1.82	1.8	1.5	1.25	0.85	1.23	1.05	0.95	0.32	0.2	1.15	1	1.02	0.95	1.6	1.8	1.7	1.5	2.05	2.35	2.25	2.25	1.95	1.95	1.25	0.92	0.54	0.02	0.3	1.5
68	0.85	2.45	1.5	0.85	0.55	0.4	0.8	1.6	1.56	1.55	1.55	1.05	0.55	0.1	1.18	1.1	0.87	0.6	1.28	1.7	1.45	0.75	0.4	0.17	0.45	0.7	0.7	0.17	0.55	1	1.02	0.7	0.12	0.55	0.88	0.7	0.6	0.15	0.45	1.05	1.22	0.95
69	0.96	0.36	0.75	1.35	1.55	1.4	0.75	0.31	0.43	0.91	0.9	0.69	1.1	1.39	1.4	1.25	0.4	0.58	0.83	1.25	0.85	0.5	0.85	0.9	0.9	0.4	0.45	1.12	1.25	1.25	0.85	0.3	0.85	1.38	1.4	1.3	0.75	0.38	0.5	0.85	1.15	1.6
70	0.71	1.45	1.05	0.7	1.1	1.25	1.35	1.3	1.02	0.7	0.55	0.82	0.8	0.61	0.63	0.38	0.1	0.19	0.85	1	0.85	0.35	0.72	1.02	1.4	1.65	1.4	1.25	1.15	1.85	1.92	1.5	1.35	0.85	1.2	1.2	1.05	0.65	0.2	0.55	1.22	1.15
71	0.9	0.67	0.65	0.8	0.85	1.23	1.15	0.8	1.33	1.65	1.95	1.39	0.81	0.55	0.95	0.94	0.75	0.29	0.23	1.23	1.4	1.04	0.9	0.9	0.75	0.9	0.8	0.82	0.75	1.5	1.2	0.9	1.05	1.2	0.95	0.65	0.5	0.52	0.2	0.13	0.5	0.75
72	0.94	0.45	0.75	0.33	0.67	1.28	1.31	1.23	0.94	1.16	1.55	1.45	1.28	0.83	0.9	0.95	1.33	1.45	1.49	1.28	1.11	1.65	1.3	1.3	1.35	0.95	0.95	1.95	2.8	3.15	2.85	4.1	5.45	5.5	5.65	5.8	6.75	6.3	6.3	4.8	4.6	4.5
73	0.66	3.05	2.9	2.64	2.25	2.04	1.75	1.7	1.5	1.28	1.5	1.43	1.18	1.05	0.95	1	1.28	1.24	1.34	1.3	1	0.6	0.55	0.55	0.65	0.65	0.4	0.7	0.75	0.75	0.6	0.75	0.9	0.75	0.9	0.55	0.52	0.65	0.3	0.4	0.5	0.45
74	0.71	1.75	1.76	1.7	1.44	1.37	1.1	1.28	1.18	1.15	0.85	1.28	0.86	0.13	0.01	0.3	0.25	0.55	0.8	0.75	0.65	0.5	0.45	0.25	0.25	0.35	0.4	0.35	0.4	0.4	0.3	0.3	0.2	0.2	0.15	0.15	0.2	0.1	0.1	0.4	0.65	0.4
75	0.82	2.37	2.25	1.83	1.55	1.45	1.4	1.23	1.35	1.18	0.95	0.8	0.19	0.2	0.2	0.25	0.35	0.45	0.4	0.3	0.13	0.2	0.65	0.75	1.05	1.15	1.15	1.15	1.1	1.15	1.15	1.2	1.15	0.9	0.85	0.8	0.75	0.7	0.45	0.2	0.35	0.15
76	0.77	3.1	2.55	2.65	2.55	2.25	1.78	1.78	1.65	1.65	1.65	1.55	1.45	1.25	0.9	0.9	0.95	0.85	0.8	0.4	0.15	0.2	0.6	0.5	0.4	0.45	0.65	0.5	0.6	0.65	0.55	0.6	0.45	0.65	0.65	0.55	0.65	0.35	0.3	0.45	0.75	0.65
77	0.63	1.65	1.55	1.23	1.35	0.9	0.85	1.15	1.45	1.45	1.23	1.23	1.15	0.85	0.6	0.01	0.13	0.28	0.85	0.9	0.9	0.7	1.4	1.3	1.3	1.7	2	1.85	2	2.25	2	1.75	1.55	1.45	0.85	0.8	0.4	0.1	0.45	0.35	0.2	0.05
78	0.87	0.95	0.9	0.6	0.75	0.8	0.8	0.63	0.63	0.55	0.55	0.55	0.4	0.8	0.9	0.85	0.8	0.75	0.5	0.25	0.01	0.23	0.3	0.38	0.15	0.35	0.3	0.4	0.4	0.45	0.55	0.85	0.85	0.75	1.35	1.55	1.95	2.75	3.15	4.25	4.2	5.25
79	0.88	0.8	0.75	1	1.23	1.23	1.05	0.85	0.4	0.45	0.5	0.9	0.75	0.45	0.5	0.45	0.15	0.17	0.5	0.38	0.38	0.01	0.4	0.45	0.65	0.95	0.9	1.15	1	1	1.05	0.65	0.35	0.55	0.6	0.6	0.55	0.68	1.25	1.05	0.65	0.75
80	0.88	0.63	0.63	0.6	0.9	0.9	0.95	0.7	0.95	1.05	1.23	1.23	1.28	1.23	1.23	1.28	1.23	0.65	0.8	0.9	0.85	1	0.85	0.7	0.55	0.75	0.5	0.55	0.55	0.65	0.75	0.3	0.8	0.85	0.85	1.2	0.85	0.85	0.95	0.95	1.35	1.7
81	0.88	1.88	1.98	1.88	1.65	1.45	0.01	1.05	1.35	1.35	1.65	1.75	1.78	1.65	1.65	1.28	1.15	1.35	1.25	1.15	1.05	1.05	1.15	1.15	1.25	1.25	1.65	1.95	1.8	1.65	1.15	1.65	1.55	1.65	1.35	0.75	0.25	0.2	0.85	1.45	1.95	1.95
82	0.67	0.85	0.9	0.85	1.35	1.5	1.15	1.05	0.73	0.95	1.05	1	0.9	0.85	0.85	0.85	0.75	0.5	0.25	0.09	0.01	0.95	0.9	0.85	0.8	0.6	1.15	0.9	0.8	0.75	0.8	0.8	0.5	0.45	0.2	0.15	0.15	0.1	0.4	0.65	0.75	0.85
83	0.9	0.38	0.9	1.35	1.75	1.75	1.65	1.55	1.28	1.23	1.15	1.23	1.75	1.88	1.93	2.25	2.75	2.75	2.85	2.55	2.25	1.88	0.02	1.25	2.55	3.4	3.4	3.4	4.3	4.35	4.35	4.9	4.9	5.7	6.25	6.6	6.25	5.4	6.25	6.6	6.6	7.15
84	0.69	0.95	1	1.35	1.7	1.78	1.88	1.78	1.78	1.65	1.5	1.28	1.15	0.8	0.8	0.63	0.6	0.75	0.55	0.95	1	0.65	1.15	0.55	0.45	0.55	0.55	0.5	1.5	0.95	0.95	1.05	1.05	1.05	1.05	0.5	0.85	1.75	1.05	1.5	0.65	0.3
85	0.71	4	3.3	2.35	2.45	2.55	2.6	1.88	1.35	0.9	0.7	0.38	0.18	0.45	0.85	1.15	1.45	1.75	1.88	1.6	1.15	0.8	1.05	1.15	0.9	0.7	0.6	0.85	0.95	0.95	1.05	1.25	1.5	1.25	0.8	0.65	0.8	0.8	0.78	0.73	0.72	0.5
86	0.92	1.75	1.45	1.45	1.35	1.35	1.35	1.23	1	1.23	1.55	1.55	1.35	1.15	0.55	0.02	0.85	0.85	0.85	0.85	0.5	0.85	0.9	0.65	0.4	0.5	0.75	0.25	0.35	0.75	1.1	0.95	0.65	0.85	1.25	1.15	0.95	1.65	2.55	2.9	3.5	3
87	0.85	1.65	1.35	1.75	1.98	2.03	2.13	2.13	1.98	1.98	1.98	1.98	1.98	1.88	1.23	1.2	1.15	0.85	0.85	0.45	0.01	0.13	0.85	0.85	0.87	0.85	1.25	1.15	0.55	0.6	0.85	1.25	1.2	0.95	0.5	0.55	0.55	0.55	1.05	0.95	1.2	1.2
88	0.84	0.5	0.48	0.45	0.6	0.55	0.6	0.6	0.55	0.33	0.33	0.38	0.23	0.38	0.01	0.5	0.5	0.5	0.5	0.18	0.18	0.01	0.33	0.9	0.75	0.75	0.75	0.65	0.55	0.55	0.55	0.25	0.75	0.85	0.95	0.65	0.2	0.35	0.57	1.05	1.2	1.5
89	0.66	1.45	1.55	1.65	1.45	1.55	1.75	1.75	1.65	1.15	1.05	0.9	0.9	1	1	1	0.45	0.01	0.6	0.8	0.8	0.63	0.4	0.5	1.2	1.7	1.35	0.85	0.1	0.4	0.65	0.93	0.65	0.4	0.7	0.55	0.25	0.25	1.05	1.35	1.7	1.5
90	0.8	0.5	0.5	0.63	0.9	0.9	1.25	1.25	1.23	1.35	1.25	1.05	1.23	1.55	1.35	0.9	0.9	1.23	1.23	0.71	0.06	0.4	0.97	0.95	0.5	0.93	0.95	0.95	0.45	0.35	0.2	0.35	0.75	0.6	1.15	1.25	1.15	1.95	1.8	1.15	1.05	0.5
91	0.81	0.8	0.4	0.55	0.55	0.3	0.2	0.6	0.9	0.9	0.85	0.6	0.5	0.02	0.5	0.6	0.7	0.4	0.01	0.2	0.42	0.35	0.57	0.2	0.17	0.65	0.75	0.72	0.55	0.25	0.55	0.77	0.75	0.37	0.62	0.93	0.95	0.45	0.35	0.42	0.55	0.2
92	0.81	1.75	1.35	0.95	0.9	0.55	0.45	0.55	0.28	0.25	0.03	0.45	0.13	0.13	0.45	0.3	0.38	0.38	0.6	0.65	0.38	0.85	0.85	0.9	0.55	0.25	0.6	0.4	0.75	0.75	0.45	0.85	1.12	1.1	0.75	0.9	0.9	0.55	0.2	0.63	0.65	0.27
93	0.92	2.15	2.1	2.25	2.25	2.25	1.88	1.88	1.65	1.23	1.35	0.85	0.45	0.5	0.55	0.75	1.05	0.71	0.85	0.85	0.65	1.25	1.25	1.8	1.8	2.2	2.2	2.2	1.95	1.85	1.85	1.75	1.65	1.55	1.55	1.25	1.2	0.75	0.45	0.55	1.05	1.35
94	0.88	2.5	1.98	1.75	2.1	2.03	2	1.75	1.8	1.8	1.8	1.8	1.15	1.15	1.15	0.95	0.85	0.65	0.9	0.55	0.25	0.01	0.7	1.25	1.8	1.78	1.8	1.52	1.5	1.7	1.35	1.2	0.75	0.65	0.55	0.65	0.3	0.01	0.2	0.75	0.72	0.75
95	1	0.01	0.7	0.85	0.85	0.13	0.45	0.9	1	1.05	0.05	0.75	1	1.28	0.9	0.8	0.7	1.23	1.15	0.75	0.6	0.28	0.75	0.9	0	0.35	0.2	0.35	0.32	0.75	0.4	0.55	0.55	0.25	0.43	0.75	0.45	0.1	0.32	0.9	0.65	1.1
96	1.04	0.28	1	1.75	2.2	2.4	2.4	1.55	1.55	1.15	1.55	1.55	1.28	0.55	1.45	1.45	1.55	1.23	0.45	0.63	0.75	0.85	0.23	0.45	0.6	0.2	0.4	0.7	0.7	0.05	0.2	0.3	0.55	0.8	0.8	0.8	1.55	2.25	4.95	4.25	4.2	4.75
97	0.66	2.25	2.4	2.3	2.55	1.95	1.75	1.85	1.95	1.75	1.35	1.35	1.35	1.28	1.35	1.85	0.15	0.75	0.05	0.4	0.13	0.18	0.55	0.65	0.52	0.55	0.55	0.55	0.85	1.05	1.2	1.2	1.7	2.1	1.85	1.85	1.7	1.7	1.7	1.05	0.9	0.25
98	0.73	1.28	1.78	1.55	1.23	1.05	1.05	1.28	1.35	1.35	1.45	1.5	1.55	1.75	1.65	1.35	0.8	0.65	0.45	0.45	0.25	0.1	0.45	0.3	0.78	0.75	0.75	0.75	0.15	0.15	0.15	0.3	0.45	0.55	0.65	0.63	0.65	0.32	0.75	1.05	0.32	0.5
99	0.77	1.65	1.23	1.23	1.55	1.55	1.5	1.5	1.5	1.45	1.45	1.45	1.35	0.95	0.75	0.63	0.63	0.6	0.5	0.5	0.45	0.5	0.6	0.3	0.35	0.75	0.8	0.9	1.1	1.08	1.05	1	1	1	0.7	1.05	0.47	0.48	0.45	0.45	0.47	0.45
100	0.85	1.28	1.38	1.15	0.55	0.55	0.55	0.45	0.45	0.33	0.33	0.4	0.45	0.9	0.63	0.6	0.55	0.55	0.65	0.75	0.65	0.4	0.55	0.5	0.5	0.25	0.3	0.45	0.38	0.35	0.65	0.55	0.9	1.05	1.32	1.2	1.2	1.45	1.5	1.2	1.22	1.5
101	0.96	0.65	0.65	0.6	0.6	0.6	0.65	0.9	1.23	0.01	0.85	1.05	1.05	0.9	0.9	0.95	0.95	1.05	1	0.95	0.71	0.5	0.65	0.9	0.55	0.15	0.15	0.3	0.4	0.75	0.95	0.95	1.2	1.35	1.68	1.7	1.35	0.9	0.85	0.5	0.35	0.2
102	0.86	2.75	2.85	3.07	3.07	2.85	2.95	2.75	1.98	1.98	1.45	1.55	1.45	1.45	1.4	0.85	0.85	0.85	0.63	0.3	0.25	0.1	0.3	0.57	0.55	0.32	0.3	0.28	0.3	0.32	0.65	0.35	0.73	0.75	0.95	1.35	2	1.22	1.5	1.02	1.05	0.65
103	1.2	2	1.75	1.21	1.15	0.8	0.7	0.25	0.23	0.2	0.3	0.63	0.5	0.5	0.5	0.75	0.75	0.8	0.55	0.4	0.4	0.09	0.38	0.55	0.82	1.05	1.07	1.15	1.15	1.18	1.15	1.35	1.33	2.55	2.55	0.52	1.05	1.03	1.15	1.35	1.25	1.65
104	1.06	0.4	0.63	0.63	0.63	0.8	0.95	1.25	1.35	1.35	1.35	1.45	1.55	1.28	1.1	1.1	0.85	0.75	0.9	0.9	0.78	0.28	0.63	0.78	0.8	0.6	0.45	0.6	0.27	0.25	0.35	1.07	1.25	1.3	1.5	1.5	1.52	1.05	1.95	2.2	2.23	2.55
105	1.1	1.35	1.05	1.65	1.65	1.88	1.98	1.98	2.23	2.45	2.4	2.25	1.98	1.98	1.88	1.45	1.35	1.15	1.15	0.55	0.4	0.01	0.18	0.4	0.5	0.55	0.7	1.35	1.95	1.95	2.5	2.63	2.72	2.65	2.54	2.5	2.47	2.45	2.98	2.9	3.3	3.15
106	0.9	1.75	2.25	2.1	2.13	1.75	1.88	1.28	1.05	1.15	0.78	0.78	0.66	0.5	0.3	0.28	0.33	0.45	0.28	0.18	0.4	0.3	0.75	0.65	0.75	0.65	0.65	0.65	1.25	0.55	0.75	0.3	0.75	0.75	0.65	0.85	0.6	0.75	0.9	1.52	1.55	1.45
107	0.88	1.65	1.23	0.9	0.95	1.15	1.15	1.15	1.35	1.45	1.15	1.15	1.45	1.45	1.28	1.05	1.05	0.95	0.85	0.15	0.01	0.01	0.15	0.33	0.35	0.75	0.62	0.85	0.83	0.75	1.12	1.23	1.13	1.15	1.35	1.53	1.8	2.12	2.78	2.75	2.55	2
108	0.95	0.75	0.45	0.33	0.28	0.01	0.01	0.6	1.05	1.15	1.15	1.33	1.45	1.55	1.5	1.15	1.1	1.05	1.05	0.8	0.45	0.23	0.3	0.35	0.75	1.05	1.05	1.43	1.52	1.9	2.25	2.85	2.85	3.5	3.5	3.5	2.25	1.5	0.25	0.05	0.07	0.1
109	0.95	0.85	0.63	0.63	0.33	0.01	0.02	0.02	0.25	0.38	0.5	0.55	0.55	0.55	0.95	0.85	1.05	1.23	0.63	0.63	0.33	0.02	0.2	0.4	0.45	0.45	0.45	0.5	0.75	0.65	0.5	0.48	0.4	0.72	0.75	0.43	0.45	0.6	0.35	0.32	0.27	0.2
110	0.8	1.8	1.35	1.45	1.15	1.28	1.33	1.23	0.78	0.55	0.55	0.4	0.38	0.25	0.2	0.55	0.8	0.4	0.02	0.3	0.33	0.13	0.28	0.28	0.13	0.18	0.01	0.23	0.4	0.5	0.55	0.85	1.05	1.05	1.04	0.5	1.05	1.04	1.65	1.05	0.6	0.45
111	0.76	3.2	3.15	3.05	3.03	3.05	2.55	2.3	2.55	2.25	1.35	1.4	1.65	1.75	1.65	1.5	1.88	1.85	1.35	0.6	0.1	0.1	0.27	0.2	0.15	0.1	0.02	0.3	0.45	0.5	0.72	0.37	0.45	0.45	0.45	0.54	0.85	0.83	0.85	0.8	0.75	0.6
112	0.79	0.75	0.65	0.3	0.38	0.38	0.18	0.33	0.4	0.5	0.55	0.55	0.65	0.7	0.85	0.85	1.15	1.28	0.9	0.5	0.13	0.09	0.35	0.65	0.65	0.6	0.55	0.53	0.25	0.25	0.3	0.3	0.15	0.15	0.25	0.18	0.25	0.23	0.2	0.55	0.75	0.55
113	0.72	2.55	2.65	2.65	2.85	2.85	2.93	3.03	2.85	3.05	2.55	2.55	1.98	1.55	1.55	1.55	1.15	0.95	0.55	0.4	0.5	0.25	0.35	0.45	0.55	0.48	0.53	0.55	0.53	1.1	1.2	1.2	0.85	1.2	0.55	0.25	0.55	0.6	0.7	0.55	0.02	0.75
114	0.68	0.4	0.9	0.15	0.15	0.63	0.45	0.38	0.45	0.33	0.45	0.45	0.23	0.1	0.4	0.55	0.25	0.01	0.23	0.2	0.01	0.01	0.45	0.7	0.85	0.76	0.75	0.65	1.15	1.5	1.9	2.48	2.75	3.5	3.5	2.25	0.3	0.27	0.3	0.3	0.2	0.15
115	0.44	2.95	2.98	2.95	2.55	1.75	2.15	1.75	1.65	1.45	1.45	1.5	1.45	1.45	1.4	1.35	1.35	0.75	0.01	0.3	0.23	0.25	0.55	0.3	0.55	0.87	0.9	0.55	0.55	0.57	0.55	0.75	0.4	0.75	1.2	1.3	1.3	1.05	0.55	0.6	0.37	0.35
116	0.51	1	0.98	0.95	0.85	0.6	0.85	0.85	0.63	0.63	0.8	0.9	0.95	1.35	1.45	1.45	1.15	1.18	0.4	0.33	0.38	0.2	0.25	0.23	0.5	0.55	0.9	0.55	0.45	0.6	0.45	0.04	0.55	0.55	0.8	0.6	1.15	1.35	1.15	0.58	0.6	0.47
